# Supplementary material for: Molecular tracking devices quantify antigen distribution and archiving in the murine lymph node
Source: eLife. 2021 Apr 12;10:e62781. doi: 10.7554/eLife.62781 (PMC8116055; doi:10.7554/eLife.62781)
Supplement: Figure 3—source data 1. — A two-sided Wilcoxon rank-sum test was used to compare relative ova signal for each cell type. Relative ova signal was calculated by dividing antigen counts for each cell by the median antigen counts for T and B cells. The Bonferroni method was used to correct for multiple comparisons. The number of cells in each group (n cells), fraction of the total cells for the sample (frac cells), median relative ova signal, test statistic (statistic), estimation of the median difference (estimate), and confidence interval (conf.low, conf.high) are included. [file elife-62781-fig3-data1.xlsx]

## Sheet: Myeloid_Day_2
Sample

## Sheet: Myeloid_Day_14
Sample

## Sheet: Endothelial_Stromal_Day_2
Sample

## Sheet: Endothelial_Stromal_Day_14
Sample

## Sheet: Fibroblast_Stromal_Day_2
Sample

## Sheet: Fibroblast_Stromal_Day_14
Sample
